# Supplementary material for: A living critical interpretive synthesis to yield a framework on the production and dissemination of living evidence syntheses for decision-making
Source: Implement Sci. 2024 Sep 27;19:67. doi: 10.1186/s13012-024-01396-2 (PMC11429155; doi:10.1186/s13012-024-01396-2)
Supplement: Supplementary file 3 — Additional file 3. Quality of the evidence syntheses included, and methodological limitations of the empirical primary studies included. Appraisal of the quality of the evidence syntheses (using the AMSTAR score), and methodological limitations of primary studies (using MMAT). [file 13012_2024_1396_MOESM3_ESM.xlsx]

## Sheet: Additional file 3
	MMAT for primary studies
		Title	1. QUALITATIVE					3. QUANTITATIVE NON-RANDOMIZED					4. QUANTITATIVE DESCRIPTIVE					5. MIXED METHODS
			1	2	3	4	5	1	2	3	4	5	1	2	3	4	5	1	2	3	4	5
1	Arienti 2022	The methodology of a "living" COVID-19 registry development in a clinical context.	Y	N	Y	N	CT
2	Gates	LOCATE: a prospective evaluation of the value of Leveraging Ongoing Citation Acquisition Techniques for living Evidence syntheses											Y	CT	Y	CT	Y
3	Kingdon	Agendas, Alternatives, and Public Policies	Y	Y	Y	Y	CT
4	Lee 2022	Crowdsourcing trainees in a living systematic review provided valuable experiential learning opportunities: a mixed-methods study																Y	Y	Y	N	N
5	Metzendorf 2021	Evaluation of the comprehensiveness, accuracy and currency of the Cochrane COVID-19 Study Register for supporting rapid evidence synthesis production											Y	N	Y	Y	Y
6	Millard	Feasibility and acceptability of living systematic reviews: results from a mixed-methods evaluation																N	Y	N	N	Y
7	Perlman-Arrow 2022	A real-world evaluation of the implementation of NLP technology in abstract screening of a systematic review											N	Y	Y	CT	Y
8	Pierre 2022	Secondary electronic sources demonstrated very good sensitivity for identifying studies evaluating interventions for COVID-19											Y	Y	Y	Y	Y
9	Turner 2022	The Australian living guidelines for the clinical care of people with COVID-19: What worked, what didn't and why, a mixed methods process evaluation											N	Y	Y	N	N
10	Turner 2022	How frequently should "living" guidelines be updated? Insights from the Australian Living Stroke Guidelines											CT	Y	Y	N	Y
11	He 2022	HTA199 The Reality of Living Systematic Literature Reviews to Support Timely Healthcare Decisions: A Case Study in Relapsed/Refractory Multiple Myeloma	NA	NA	NA	NA	NA
12	Perlman-Arrow 2023	A real-world evaluation of the implementation of NLP technology in abstract screening of a systematic review											Y	Y	CT	Y	Y
13	McDonald 2023	Evidence surveillance for a living clinical guideline: Case study of the Australian stroke guidelines											Y	Y	CT	Y	Y
	AMSTAR for evidence syntheses
		Title	AMSTAR score
	Ahmadzai	A surveillance system to assess the need for updating systematic reviews	3 of 9
	Akl	Parenteral anticoagulation in ambulatory patients with cancer	9 of 11
	Amer 2022	International alliance and AGREE-ment of 71 clinical practice guidelines on the management of critical care patients with COVID-19: a living systematic review	6 of 9
	Chong	Biologics for chronic rhinosinusitis	11 of 11
	Counotte	Zika virus infection as a cause of congenital brain abnormalities and Guillain-Barre syndrome: From systematic review to living systematic review	5 of 9
	Cowie 2022	Web-Based Software Tools for Systematic Literature Review in Medicine: Systematic Search and Feature Analysis.	5 of 9
	Coyle	Cannabis for pediatric epilepsy: Protocol for a living systematic review	N/A
	Crequit	Wasted research when systematic reviews fail to provide a complete and up-to-date evidence synthesis: the example of lung cancer	6 of 10
	Crequit	Living network meta-analysis was feasible when considering the pace of evidence generation	2 of 10
	Créquit	Comparative efficacy and safety of second-line treatments for advanced non-small cell lung cancer with wild-type or unknown status for epidermal growth factor receptor: a systematic review and network meta-analysis	10 of 11
	Donoghue	The currency, completeness, and quality of systematic reviews of acute management of moderate to severe traumatic brain injury: A comprehensive evidence map	6 of 9
	Elvidge 2022	Diagnostics and Treatments of COVID-19: A Living Systematic Review of Economic Evaluations	8 of 9
	Eshun-Wilson	Maintaining relevance in HIV systematic reviews: an evaluation of Cochrane reviews	1 of 9
	French	Investing in updating: how do conclusions change when Cochrane systematic reviews are updated?	2 of 9
	Gomes 2022	Nursing knowledge on skin ulcer healing: a living scoping review protocol	N/A
	Hair	A Living Evidence Framework for Alzheimers Disease Studies	N/A
	Hazlewood	Disease‐modifying anti‐rheumatic drugs for rheumatoid arthritis: a systematic review and network meta‐analysis	N/A
	Hodder	Interventions for increasing fruit and vegetable consumption in children aged five years and under	10 of 11
	Ipekci	Outbreaks of publications about emerging infectious diseases: the case of SARS-CoV-2 and Zika virus	3 of 9
	Kahale	Anticoagulation for the long-term treatment of venous thromboembolism in people with cancer	11 of 11
	Kahale 2021	Tailored PRISMA 2020 flow diagrams for living systematic reviews: a methodological survey and a proposal.	3 of 9
	Kirkham 2022	Updated Living Systematic Review and Meta-analysis of Controlled Trials of Mesenchymal Stromal Cells to Treat COVID-19: A Framework for Accelerated Synthesis of Trial Evidence for Rapid Approval-FASTER Approval	7 of 11
	Macura 2021	Technologies for recovery and reuse of plant nutrients from human excreta and domestic wastewater: a protocol for a systematic map and living evidence platform	N/A
	Maguire	Baseline results of a living systematic review for COVID-19 clinical trial registrations	3 of 9
	Matinez-Garcia	Methodological systematic review identifies major limitations in prioritization processes for updating	7 of 9
	McDonald 2022	Most published systematic reviews of remdesivir for COVID-19 were redundant and lacked currency	4 of 9
	Moher	When and how to update systematic reviews	6 of 9
	Moher	A systematic review identified few methods and strategies describing when and how to update systematic reviews	4 of 9
	Mondello	Blood-Based Protein Biomarkers for the Management of Traumatic Brain Injuries in Adults Presenting to Emergency Departments with Mild Brain Injury: A Living Systematic Review and Meta-Analysis	7 of 10
	Nama 2021	Treatment of UTIs in infants <2 months: A living systematic review	10 of 11
	Nikolakopoulou	Living network meta-analysis compared with pairwise meta-analysis in comparative effectiveness research: Empirical study	4 of 11
	Norton	A living mapping review for COVID-19 funded research projects: nine-month update	3 of 9
	O'Leary 2021	Respiratory and Cardiovascular Health Effects of e-Cigarette Substitution: Protocol for Two Living Systematic Reviews.	N/A
	O'Mara-Eves	Using text mining for study identification in systematic reviews: A systematic review of current approaches	4 of 9
	Rahal	Screening Coverage Needed to Reduce Mortality from Prostate Cancer: A Living Systematic Review	5 of 11
	Riaz	A framework for living evidence synthesis in cancer: Living, interactive network meta-analysis for first-line treatment of metastatic renal cell carcinoma (mRCC)	N/A
	Riaz	A Living, Interactive Systematic Review and Network Meta-analysis of First-line Treatment of Metastatic Renal Cell Carcinoma	6 of 11
	Riaz 2021	Adjuvant Tyrosine Kinase Inhibitors in Renal Cell Carcinoma: A Concluded Living Systematic Review and Meta-Analysis	9 of 11
	Riaz 2022	Direct Oral Anticoagulants Compared With Dalteparin for Treatment of Cancer-Associated Thrombosis: A Living, Interactive Systematic Review and Network Meta-analysis	9 of 11
	Ripberger 2022	Communicating Probability Information in Weather Forecasts: Findings and Recommendations from a Living Systematic Review of the Research Literature	4 of 9
	Roberto 2022	Living systematic review to assess the analgesic undertreatment in cancer patients	3 of 10
	Santillan-Garcia	Living evidence for SARS-CoV-2	N/A
	Schmidt	Data extraction methods for systematic review (semi)automation: A living review protocol	N/A
	Shekelle	Machine Learning Versus Standard Techniques for Updating Searches for Systematic Reviews: A Diagnostic Accuracy Study	N/A
	Spurling	Delayed antibiotic prescriptions for respiratory infections	11 of 11
	Synnot	A New Approach to Evidence Synthesis in Traumatic Brain Injury: A Living Systematic Review	1 of 11
	Viljoen 2022	Trail running injury risk factors: a living systematic review	6 of 10
	Wallace	Toward modernizing the systematic review pipeline in genetics: efficient updating via data mining	1 of 9
	Winters	Which treatment is most effective for patients with patellofemoral pain? A protocol for a living systematic review including network meta-analysis	8 of 11
	Winters	Infographic. Comparative effectiveness of treatments for patellofemoral pain: a living systematic review with network meta-analysis	1 of 11
	Adjei 2022	Prevalence of COVID-19 genomic variation in Africa: a living systematic review protocol	N/A
	Allotey	Clinical manifestations, risk factors, and maternal and perinatal outcomes of coronavirus disease 2019 in pregnancy: living systematic review and meta-analysis	7 of 10
	Bell	Mental health of clinical staff working in high-risk epidemic and pandemic health emergencies a rapid review of the evidence and living meta-analysis	5 of 11
	Buitrago-Garcia 2022	Occurrence and transmission potential of asymptomatic and presymptomatic SARS-CoV-2 infections: update of a living systematic review and meta-analysis	7 of 11
	Chou	Testing a Machine Learning Tool for Facilitating Living Systematic Reviews of Chronic Pain Treatments	N/A
	Dong 2021	A living systematic review of the psychological problems in people suffering from COVID-19	9 of 11
	Donoghue	The currency, completeness and quality of systematic reviews of acute management of moderate to severe traumatic brain injury: A comprehensive evidence map	N/A
	Dzinamarira	Risk factors for COVID-19 among healthcare workers. A protocol for a systematic review and meta-analysis	N/A
	Gilmore 2022	Community Engagement to support COVID-19 Vaccine Uptake: A living systematic review protocol	N/A
	Huelsemann 2021	Living Systematic Review	N/A
	John	The impact of the COVID-19 pandemic on self-harm and suicidal behaviour: protocol for a living systematic review [version 1; peer review: 1 approved, 1 approved with reservations]	7 of 9
	Juul	Interventions for treatment of COVID-19: A protocol for a living systematic review with network meta-analysis including individual patient data (The LIVING Project)	N/A
	Khamis	Methods of conduct and reporting of living systematic reviews: a protocol for a living methodological survey	N/A
	Korang	Vaccines to prevent COVID-19: a protocol for a living systematic review with network meta-analysis including individual patient data (The LIVING VACCINE Project)	N/A
	Maguire	A living systematic review protocol for COVID-19 clinical trial registrations	N/A
	Meza	Angiotensin-converting-enzyme inhibitors and angiotensin II receptor blockers for COVID-19: A living systematic review of randomized clinical trials	6 of 8
	Michelen 2021	Characterising long COVID: A living systematic review	8 of 11
	O'Byrne	Interventions for the treatment of persistent post-COVID-19 olfactory dysfunction	10 of 10
	Qaseem 2022	What Is the Antibody Response and Role in Conferring Natural Immunity after SARS-CoV-2 Infection? Rapid, Living Practice Points from the American College of Physicians (Version 2)	N/A
	Rada	Evidence synthesis relevant to COVID-19: a protocol for multiple systematic reviews and overviews of systematic reviews	N/A
	Rada	Terapias celulares para el COVID-19: Una revision sistematica viva, Cell-based therapies for COVID-19: A living, systematic review	7 of 10
	Riaz	Innovation in evidence synthesis: A living systematic review of immune checkpoint inhibitors in cancer patients	N/A
	Richard	PCN291 Always up-to-Date Systematic Literature Reviews (SLRS) NOW a Reality - an Example in NEWLY Diagnosed ACUTE Myeloid Leukemia (ND AML) and Relapsed/Refractory ACUTE Lymphoblastic Leukemia (RR ALL)	N/A
	Romero Starke 2021	The isolated effect of age on the risk of COVID-19 severe outcomes: A systematic review with meta-analysis	10 of 11
	Siemieniuk	Drug treatments for covid-19: living systematic review and network meta-analysis	10 of 11
	Siemieniuk 2021	Antibody and cellular therapies for treatment of covid-19: A living systematic review and network meta-analysis	10 of 11
	Sinha	Clinico-epidemiological characteristics of Kawasaki-like disease in paediatric patients with COVID-19: a protocol for rapid living systematic review	N/A
	Thakar 2022	Impact of AYUSH interventions on COVID-19: a protocol for a livingsystematic review and meta-analysis	N/A
	Yang 2022	COVID-19 pandemic and population-level pregnancy and neonatal outcomes in general population: A living systematic review and meta-analysis (Update#2: November 20, 2021)	9 of 11
	Yap	Clinical manifestations, prevalence, risk factors, outcomes, transmission, diagnosis and treatment of COVID-19 in pregnancy and postpartum: a living systematic review protocol	N/A
	Zheng 2022	Past, present and future of living systematic review: a bibliometrics analysis.	2 of 9
	Kallmes 2022	Software Tools For Systematic Literature Review In Medicine: A Review And Feature Analysis	N/A
	Pielenz 2022	From conventional to living guidelines - faster updates for better informed guidance? A scoping review	7 of 9
	Schmidt 2023	A narrative review of recent tools and innovations toward automating living systematic reviews and evidence syntheses	2 of 9
	Diamond 2023	EXAMINING GUIDANCE AND KEY PRINCIPLES FOR CONDUCTING LIVING SYSTEMATIC REVIEWS: A METHODS REVIEW	N/A
	Uttley 2023	The problems with systematic reviews: a living systematic review	6 of 10
	Perlman-Arrow 2023	A real-world evaluation of the implementation of NLP technology in abstract screening of a systematic review	2 of 9
	Iannizzi 2023	Methods and guidance on conducting, reporting, publishing, and appraising living systematic reviews: a scoping review	6 of 10
	Meteku 2024	Barriers to and facilitators of living guidelines use in low-income and middle-income countries: a scoping review	5 of 9
