# Supplementary material for: A living critical interpretive synthesis to yield a framework on the production and dissemination of living evidence syntheses for decision-making
Source: Implement Sci. 2024 Sep 27;19:67. doi: 10.1186/s13012-024-01396-2 (PMC11429155; doi:10.1186/s13012-024-01396-2)
Supplement: Supplementary file 4 — Additional file 4. Contribution of each article to the thematic categories. Specification of how each article contributes to each thematic categories and sub-themes identified by the evidence synthesis. [file 13012_2024_1396_MOESM4_ESM.xlsx]

## Sheet: Additional file 4
#	First author	Title	Year of publication	Thematic categories
				Definition of a LES			Methods to produce LES			When to produce a LES				When to update a LES				How to make available the findings of a LES				When to stop updating a living evidence synthesis
				1.1. Living evidence syntheses	1.2. Updates	1.3. Labeling 'living'	2.1. Assessment of the need of a living evidence synthesis	2.2. Team management	2.3. Production	3.1. Type of decisions	3.2. Triggers from the demand	3.3. Triggers from the supply	3.4. Other elements to consider	4.1. Processed involved	4.2. Triggers from the demand	4.3. Triggers from the supply	4.5. Frequency	5.1. Platforms	5.2. Structured format	5.3. Living evidence syntheses users	5.4. Speeding up	6.1. Triggers from the demand	6.2. Triggers from the supply	6.3. Other elements to consider
1	Adjei 2022	Prevalence of COVID-19 genomic variation in Africa: a living systematic review protocol	2022	X											X
2	Ahmadzai	A surveillance system to assess the need for updating systematic reviews	2013				x									x
3	Akl	Parenteral anticoagulation in ambulatory patients with cancer	2017								X	X
4	Akl	Future of Evidence Ecosystem Series: Evidence synthesis 2.0: when systematic, scoping, rapid, living, and overviews of reviews come together	2020	X								X
5	Allotey	Clinical manifestations, risk factors, and maternal and perinatal outcomes of coronavirus disease 2019 in pregnancy: living systematic review and meta-analysis	2020								X	X		X			X
6	Amer 2022	International alliance and AGREE-ment of 71 clinical practice guidelines on the management of critical care patients with COVID-19: a living systematic review	2022	X															X
7	Amezcua-Prieto	Artificial intelligence and automation of systematic reviews in women's health	2020						X
8	Amezcua-Prieto	Artificial intelligence and automation of systematic reviews in women's health	2020						X
9	Arienti 2022	The methodology of a "living" COVID-19 registry development in a clinical context.	2021	X	X				X											X
10	Barrowman	Identifying null meta-analyses that are ripe for updating	2003				X									X
11	Bell	Mental health of clinical staff working in high-risk epidemic and pandemic health emergencies a rapid review of the evidence and living meta-analysis	2020	X
12	BinRiaz	Living systematic reviews: A novel mechanism for improving efficiency and quality of evidence synthesis in oncology	2019	X
13	Boutron	Future of evidence ecosystem series: 3. From an evidence synthesis ecosystem to an evidence ecosystem	2020	X				X		X								X	X		X	X		X
14	Britt 2021	Effects of COVID-19 treatments on cancer: A machine learning approach to synthesize clinical evidence at scale	2021						X
15	Brooker	Guidance for the production and publication of Cochrane living systematic reviews: Cochrane Reviews in living mode	2019	X	X			x	X	X	X	X		X		X	X		X			X
16	Buitrago-Garcia 2022	Occurrence and transmission potential of asymptomatic and presymptomatic SARS-CoV-2 infections: update of a living systematic review and meta-analysis	2022						X				X					x			X
17	Charide 2022	Knowledge mobilization activities to support decision-making by youth, parents, and adults using a systematic and living map of evidence and recommendations on COVID-19: protocol for a randomized controlled trial	2022															X	X	X	X
18	Chong	Biologics for chronic rhinosinusitis	2021								X	X										X	X
19	Chou	Testing a Machine Learning Tool for Facilitating Living Systematic Reviews of Chronic Pain Treatments	2020						X								X			x
20	Christie 2022	Innovation and forward-thinking are needed to improve traditional synthesis methods: A response to Pescott and Stewart	2022						X												X
21	Cochrane	Living systematic reviews	Not reported	X					X								X	X				X
23	Cohen	Studying the potential impact of automated document classification on scheduling a systematic review update	2012				x									x
22	Cohen	Cross-Topic Learning for Work Prioritization in Systematic Review Creation and Update	2009				X									X	X
24	Counotte	Zika virus infection as a cause of congenital brain abnormalities and Guillain-Barre syndrome: From systematic review to living systematic review	2018								X		X
25	Cowie 2022	Web-Based Software Tools for Systematic Literature Review in Medicine: Systematic Search and Feature Analysis.	2022						X
26	Coyle	Cannabis for pediatric epilepsy: Protocol for a living systematic review	2018														X
27	Crequit	Wasted research when systematic reviews fail to provide a complete and up-to-date evidence synthesis: the example of lung cancer	2016	X				X	X									X
28	Crequit	Living network meta-analysis was feasible when considering the pace of evidence generation	2019	X	X											X	X	X
29	Crequit	Future of evidence ecosystem series: 2. current opportunities and need for better tools and methods	2020	X	X			X	X		x	x					X						x
30	Créquit	Comparative efficacy and safety of second-line treatments for advanced non-small cell lung cancer with wild-type or unknown status for epidermal growth factor receptor: a systematic review and network meta-analysis	2017											X
31	Dalal	A pilot study using machine learning and domain knowledge to facilitate comparative effectiveness review updating	2013				x									x
32	Dong 2021	A living systematic review of the psychological problems in people suffering from COVID-19	2021	x						x			x				x
33	Donoghue	The currency, completeness and quality of systematic reviews of acute management of moderate to severe traumatic brain injury: A comprehensive evidence map	2018	X			X
34	D'Souza 2022	Evaluating perinatal outcomes during a pandemic: A role for living systematic reviews	2021	X														X	X	X	X
35	Dzinamarira	Risk factors for COVID-19 among healthcare workers. A protocol for a systematic review and meta-analysis	2021	X			X					X
36	Elbers 2021	Living systematic reviews in rehabilitation science can improve evidence-based healthcare	2021	X	X					X			X	X	X	X	X
39	Elliott	Decision makers need constantly updated evidence synthesis	2021	X				X	X	X	X	X	X	X	X	X	X
37	Elliott	Living systematic reviews: an emerging opportunity to narrow the evidence-practice gap	2014	X				X	X		X	X	X					X			X
38	Elliott	Living systematic review: 1. Introduction-the why, what, when, and how	2017	X	X			X	X	X	x	x						X	X		X
40	Elvidge 2022	Diagnostics and Treatments of COVID-19: A Living Systematic Review of Economic Evaluations	2022	X								X
41	Eshun-Wilson	Maintaining relevance in HIV systematic reviews: an evaluation of Cochrane reviews	2019	X	X
42	Eshun-Wilson	Maintaining relevance in HIV systematic reviews: an evaluation of Cochrane reviews	2019								X				X
43	France	Why, when and how to update a meta-ethnography qualitative synthesis	2016		x		x								x	x						X
44	Franco	Pandemia por COVID-19 e infodemia: retos y oportunidades para la sÃ­ntesis confiable y actualizada del conocimiento reliable and updated synthesis of knowledge	2020	X					X									X			X
45	French	Investing in updating: how do conclusions change when Cochrane systematic reviews are updated?	2005														X
46	Fuentealba-Torres 2021	Revisiones sistemáticas para el fortalecimiento de la práctica de enfermería basada en evidencias	2021	X					X	X											X
47	Garner	When and how to update systematic reviews: consensus and checklist	2016		X		X			X	X	X	X						X
48	Gates	LOCATE: a prospective evaluation of the value of Leveraging Ongoing Citation Acquisition Techniques for living Evidence syntheses	2021						X					X
49	Gilmore 2022	Community Engagement to support COVID-19 Vaccine Uptake: A living systematic review protocol	2022	X	X				X				X	X			X	X			X
50	Gomes 2022	Nursing knowledge on skin ulcer healing: a living scoping review protocol	2022				X				X		X			X	X
51	Hair	A Living Evidence Framework for Alzheimers Disease Studies	2021						X
52	Harrington 2021	COVID-19 Technology-Enabled Living Systematic Reviews to Enhance Knowledge Translation	2021						X		X									X
53	Hearnden	PMU118 USE OF COMPUTER-ASSISTED METHODS TO REALIZE THE CONCEPT OF A LIVING SYSTEMATIC REVIEW VIA AN ONLINE PLATFORM	2019						X
54	Hodder	Interventions for increasing fruit and vegetable consumption in children aged five years and under	2020								X	X	X
55	Huelsemann 2021	Living Systematic Review	2022				X			X			X				X							X
56	Iannizzi 2022	Methodological challenges for living systematic reviews conducted during the COVID-19 pandemic: A concept paper	2022		x				X	X	X	X	X	X	X	X	X				x	x	x	x
57	Ipekci	Outbreaks of publications about emerging infectious diseases: the case of SARS-CoV-2 and Zika virus	2021							X
58	Ipekci	Outbreaks of publications about emerging infectious diseases: the case of SARS-CoV-2 and Zika virus	2021	X	x									X
59	John	The impact of the COVID-19 pandemic on self-harm and suicidal behaviour: protocol for a living systematic review [version 1; peer review: 1 approved, 1 approved with reservations]	2020	X							X	X	X		X	X
60	Juul	Interventions for treatment of COVID-19: A protocol for a living systematic review with network meta-analysis including individual patient data (The LIVING Project)	2020	X				X
61	Kahale	Anticoagulation for the long-term treatment of venous thromboembolism in people with cancer	2018								X	X
62	Kahale 2021	Tailored PRISMA 2020 flow diagrams for living systematic reviews: a methodological survey and a proposal.	2022						X										X
63	Kelly 2022	Managing unmanageable loads of evidence: are living reviews the answer?	2022	X								X	X
64	Khamis	Methods of conduct and reporting of living systematic reviews: a protocol for a living methodological survey	2019	X																	X
65	Kingdon	Agendas, Alternatives, and Public Policies	2011								X				X
66	Kirkham 2022	Updated Living Systematic Review and Meta-analysis of Controlled Trials of Mesenchymal Stromal Cells to Treat COVID-19: A Framework for Accelerated Synthesis of Trial Evidence for Rapid Approval-FASTER Approval	2022				X					X				X							X
67	Korang	Vaccines to prevent COVID-19: a protocol for a living systematic review with network meta-analysis including individual patient data (The LIVING VACCINE Project)	2020	X										X			X	X
68	Lansky	Living Systematic Reviews and Other Approaches for Updating Evidence	2020	X
69	Lavis	SUPPORT Tools for evidence-informed health Policymaking (STP) 9: Assessing the applicability of the findings of a systematic review	2009				X		X
70	Lee	Disease‐modifying anti‐rheumatic drugs for rheumatoid arthritis: a systematic review and network meta‐analysis	2020	X							X	X										X	X
71	Lee 2022	Crowdsourcing trainees in a living systematic review provided valuable experiential learning opportunities: a mixed-methods study	2022					X	X
72	Lerner	Automatic screening using word embeddings achieved high sensitivity and workload reduction for updating living network meta-analyses	2019	X	X
73	Maas	Living Systematic Reviews: A Novel Approach to Create a Living Evidence Base	2021								X
74	Macdonald	Living systematic reviews at The BMJ	2020	X							X		X	X	X			X			X		X
75	Macura 2021	Technologies for recovery and reuse of plant nutrients from human excreta and domestic wastewater: a protocol for a systematic map and living evidence platform	2021		X				X									X
76	Maguire	A living systematic review protocol for COVID-19 clinical trial registrations	2020	X			X
77	Matinez-Garcia	Methodological systematic review identifies major limitations in prioritization processes for updating	2017		x		x									x
78	Mavergames	Living Systematic Reviews: towards real-time evidence for health-care decision-making	Not reported	X				X	X									X				X
79	McDonagh 2022	Living Systematic Reviews: Practical Considerations for the Agency for Healthcare Research and Quality Evidence-based Practice Center Program	2022	X			X			X		X	X	X		X	X
80	McDonald	Living systematic reviews: 2. Combining human and machine effort	2017					X	X
81	McDonald 2022	Most published systematic reviews of remdesivir for COVID-19 were redundant and lacked currency	2022	X						X								X	X		X
82	Metzendorf 2021	Evaluation of the comprehensiveness, accuracy and currency of the Cochrane COVID-19 Study Register for supporting rapid evidence synthesis production	2021						X
83	Meza	Angiotensin-converting-enzyme inhibitors and angiotensin II receptor blockers for COVID-19: A living systematic review of randomized clinical trials	2021				X					X
84	Michelen 2021	Characterising long COVID: A living systematic review	2021		x									X	X	X	X			X
85	Millard	Feasibility and acceptability of living systematic reviews: results from a mixed-methods evaluation	2019					X	x	X											X
86	Moher	A systematic review identified few methods and strategies describing when and how to update systematic reviews	2007				X									X
87	Mondello	Blood-Based Protein Biomarkers for the Management of Traumatic Brain Injuries in Adults Presenting to Emergency Departments with Mild Brain Injury: A Living Systematic Review and Meta-Analysis	2021	X
88	Nama 2021	Treatment of UTIs in infants <2 months: A living systematic review	2021					X	X
89	Negrini 2021	A systematic review that is ''rapid'' and ''living'': A specific answer to the COVID-19 pandemic	2021	X	X					X				X
91	Nikolakopoulou	Continuously updated network meta-analysis and statistical monitoring for timely decision-making	2018				X									X
90	Nikolakopoulou	Living network meta-analysis compared with pairwise meta-analysis in comparative effectiveness research: Empirical study	2018	X					X		X		X
92	Norton	A living mapping review for COVID-19 funded research projects: nine-month update	2021														X
93	Not reported	Living interactive systematic reviews	Not reported	x				x	x			x						x
94	O'Byrne	Interventions for the treatment of persistent post-COVID-19 olfactory dysfunction	2021											X			X
95	O'Leary 2021	Respiratory and Cardiovascular Health Effects of e-Cigarette Substitution: Protocol for Two Living Systematic Reviews.	2021	x																	x
96	O'Mara-Eves	Using text mining for study identification in systematic reviews: A systematic review of current approaches	2015				X		X
97	Perlman-Arrow 2022	A real-world evaluation of the implementation of NLP technology in abstract screening of a systematic review	2022						X
98	Pierre 2022	Secondary electronic sources demonstrated very good sensitivity for identifying studies evaluating interventions for COVID-19	2021						X												X
99	Qaseem 2021	The development of living, rapid practice points: Summary of methods from the scientific medical policy committee of the american college of physicians	2021						x	x				x				x
100	Qaseem 2022	What Is the Antibody Response and Role in Conferring Natural Immunity after SARS-CoV-2 Infection? Rapid, Living Practice Points from the American College of Physicians (Version 2)	2022																					X
102	Rada	Terapias celulares para el COVID-19: Una revision sistematica viva, Cell-based therapies for COVID-19: A living, systematic review	2020											X				X
101	Rada	Evidence synthesis relevant to COVID-19: a protocol for multiple systematic reviews and overviews of systematic reviews	2020					X	X			X	X					X			X
103	Rahal	Screening Coverage Needed to Reduce Mortality from Prostate Cancer: A Living Systematic Review	2016	X
104	Rehfuess 2022	Lessons learnt: Undertaking rapid reviews on public health and social measures during a global pandemic	2022						x	X	X	X			X	X	X	X		X
106	Riaz	Innovation in evidence synthesis: A living systematic review of immune checkpoint inhibitors in cancer patients	2019	X
107	Riaz	A framework for living evidence synthesis in cancer: Living, interactive network meta-analysis for first-line treatment of metastatic renal cell carcinoma (mRCC)	2021	X
105	Riaz	A Living, Interactive Systematic Review and Network Meta-analysis of First-line Treatment of Metastatic Renal Cell Carcinoma	2021	X			X											X		x	X
108	Riaz 2021	Adjuvant Tyrosine Kinase Inhibitors in Renal Cell Carcinoma: A Concluded Living Systematic Review and Meta-Analysis	2021						X														X
109	Riaz 2022	Direct Oral Anticoagulants Compared With Dalteparin for Treatment of Cancer-Associated Thrombosis: A Living, Interactive Systematic Review and Network Meta-analysis	2022										X
110	Richard	PCN291 Always up-to-Date Systematic Literature Reviews (SLRS) NOW a Reality - an Example in NEWLY Diagnosed ACUTE Myeloid Leukemia (ND AML) and Relapsed/Refractory ACUTE Lymphoblastic Leukemia (RR ALL)	2020													X
111	Ripberger 2022	Communicating Probability Information in Weather Forecasts: Findings and Recommendations from a Living Systematic Review of the Research Literature	2022															X	X
112	Ritch	Living Reviews-A New Frontier for the Asia-Pacific Journal of Ophthalmology	2015	X	X													X	X	X
113	Roberto 2022	Living systematic review to assess the analgesic undertreatment in cancer patients	2022														x
114	Romero Starke 2021	The isolated effect of age on the risk of COVID-19 severe outcomes: A systematic review with meta-analysis	2021								X	X			X
115	Rost 2021	Using neural networks to support high-quality evidence mapping	2021						X
116	Russell 2022	The Evolution of a Mediated Systematic Review Search Service	2022					X
118	Santillan-Garcia	Living evidence for SARS-CoV-2	2020	X
117	Santillan-Garcia	[Living evidence in response to controversies about the use of antimalarials in COVID-19]	2020	X	X
119	Schmidt	Data extraction methods for systematic review (semi)automation: A living review protocol	2020													X	X
120	Shanahan	A living document: reincarnating the research article	2015															X			X
121	Shekelle	Machine Learning Versus Standard Techniques for Updating Searches for Systematic Reviews: A Diagnostic Accuracy Study	2017						X
122	Shokraneh	Lessons from COVID-19 to future evidence synthesis efforts: first living search strategy and out of date scientific publishing and indexing industry (submitted)	2020	X	X									X						x
123	Siemieniuk	Drug treatments for covid-19: living systematic review and network meta-analysis	2020	X							X							X	X
124	Siemieniuk 2021	Antibody and cellular therapies for treatment of covid-19: A living systematic review and network meta-analysis	2021										X				X
125	Simmonds	Living systematic reviews: 3. Statistical methods for updating meta-analyses	2017						X													X	X
126	Sinha	Clinico-epidemiological characteristics of Kawasaki-like disease in paediatric patients with COVID-19: a protocol for rapid living systematic review	2020								X	X	X				X
127	Siqueira 2021	Informing policy on school and daycare operations during COVID-19 with a living rapid evidence review	2021								x				x							x
128	Spurling	Delayed antibiotic prescriptions for respiratory infections	2017	X							X						X
129	Sutton	An encouraging assessment of methods to inform priorities for updating systematic reviews	2009				X									X
130	Synnot	A New Approach to Evidence Synthesis in Traumatic Brain Injury: A Living Systematic Review	2021											X				X
131	Takwoingi	A multicomponent decision tool for prioritising the updating of systematic reviews	2013				X								x	x	X
132	Tercero-Hidalgo 2022	Artificial intelligence in COVID-19 evidence syntheses was underutilized, but impactful: a methodological study	2022						X
133	TerSchure	Accumulation Bias in meta-analysis: the need to consider time in error control	2019						X
134	Thakar 2022	Impact of AYUSH interventions on COVID-19: a protocol for a livingsystematic review and meta-analysis	2022	X									X											X
136	Tsertsvadze	Systematic reviews: when is an update an update?	2006		X
135	Tsertsvadze	When and how to update systematic reviews	2008											X	X	X	X
137	Turner 2022	How frequently should "living" guidelines be updated? Insights from the Australian Living Stroke Guidelines	2022				X							X	X	X	X
138	Turner 2022	The Australian living guidelines for the clinical care of people with COVID-19: What worked, what didn't and why, a mixed methods process evaluation	2022	X				X	X								X
139	Vandvik	Living cumulative network meta-analysis to reduce waste in research: A paradigmatic shift for systematic reviews?	2016	X					x									X
140	Verdugo-Paiva 2022	COVID-19 Living OVerview of Evidence repository is highly comprehensive and can be used as a single source for COVID-19 studies	2022						X
141	Vergara-Merino	Living systematic review: new inputs and challenges	2020	X				X	x	X	X	X				x		x			x
142	Viljoen 2022	Trail running injury risk factors: a living systematic review	2022	X	X							X					X
143	Vogel	Developing and applying a 'living guidelines' approach to WHO recommendations on maternal and perinatal health	2019	X			X				X		X	X	X	X	X			x
144	Wallace	Toward modernizing the systematic review pipeline in genetics: efficient updating via data mining	2012						x
145	Winters	Which treatment is most effective for patients with patellofemoral pain? A protocol for a living systematic review including network meta-analysis	2018						X									X			X
146	Winters	Stay alive! What are living systematic reviews and what are their advantages and challenges?	2020	X	x			X	X	X	X	X		X			X	X
147	Xin 2022	Feasibility study for interactive reporting of network meta-analysis: experiences from the development of the MetaInsight COVID-19 app for stakeholder exploration, re-analysis and sensitivity analysis from living systematic reviews	2022						X
148	Xu	A brief introduction of living systematic review	2020	X
149	Yang 2022	COVID-19 pandemic and population-level pregnancy and neonatal outcomes in general population: A living systematic review and meta-analysis (Update#2: November 20, 2021)	2022									X				X
150	Yap	Clinical manifestations, prevalence, risk factors, outcomes, transmission, diagnosis and treatment of COVID-19 in pregnancy and postpartum: a living systematic review protocol	2020															X			X
151	Zhang 2021	An introduction to the development methods and cases of living guidelines	2021		X								X											X
152	Zsidai 2022	Living evidence: a new approach to the appraisal of rapidly evolving musculoskeletal research	2022						X				X
153	Cuijpers 2022	From living systematic reviews to meta-analytical research domains.	2022						X
154	Chou 2022	Living Systematic Reviews: Practical Considerations for Adapting Scope and Communicating the Evolving Evidence	2022												X		X		X		X
155	TerSchure 2022	ALL-IN meta-analysis: breathing life into living systematic reviews.	2022						X
156	Bendersky 2022	Methods for developing and reporting living evidence synthesis.	2022						X									X	X
157	Zheng 2022	Past, present and future of living systematic review: a bibliometrics analysis.	2022	X	X												X	X			X
158	Norris 2022	Current definitions of living systematic reviews and living guidelines need to change.	2022	X	X	X
159	ElMikati 2022	A Framework for the Development of Living Practice Guidelines in Health Care.	2022	X	X	X
160	Carr 2022	The Proliferation of Living Systematic Reviews (LSRS) - Dead on Arrival? A Review of LSR Methodology	2022	X	X												X
161	Thompson 2022	MSR120 To Include an Error Once May Be Regarded as a Misfortune, to Include It Again Looks Like Carelessness	2022		X											X	X
162	He 2022	HTA199 The Reality of Living Systematic Literature Reviews to Support Timely Healthcare Decisions: A Case Study in Relapsed/Refractory Multiple Myeloma	2022						X
163	Hair 2022	'LIVING' EVIDENCE FRAMEWORKS FOR IN VIVO ANIMAL RESEARCH: TOWARDS TRANSLATIONAL EVIDENCE-BASED MEDICINE	2022	X
164	Golob 2022	TOWARD A LIVING MODEL FOR HEALTH TECHNOLOGY ASSESSMENTS	2022	X	X						X
165	DiTanna 2022	LIVING SYSTEMATIC REVIEWS (LSR) AND PROSPECTIVE META ANALYSIS (PMA): A CALL-OFDUTY FOR BAYESIAN ANALYSIS	2022						X
166	Grbin 2022	The Development of a Living Knowledge System and Implications for Future Systematic Searching	2022	X					X									X	X	X	X
167	Pielenz 2022	From conventional to living guidelines - faster updates for better informed guidance? A scoping review	2022																		X
168	Schmidt 2023	A narrative review of recent tools and innovations toward automating living systematic reviews and evidence syntheses	2023						X
169	Carmona 2023	The move towards living systematic reviews and living guidelines in healthcare: consideration of the possibilities and challenges for living qualitative evidence syntheses	2023	X							X	X	X							X
170	Heron 2023	How to update a living systematic review and keep it alive during a pandemic: a practical guide	2023											X	X	X	X	X	X		X
171	Turner 2023	Living evidence and adaptive policy: perfect partners?	2023	X	X					X	X	X	X		X							X
172	Breuer 2023	From standard systematic reviews to living systematic reviews	2023	X		X
173	Munn 2023	The Pandora's Box of Evidence Synthesis and the case for a living Evidence Synthesis Taxonomy	2023	X	X
174	Chang 2023	Living, Rapid Reviews in a Rapidly Evolving World	2023	X	X
175	Patel 2023	USE OF LIVING SYSTEMATIC REVIEWS (LSRS) BEYOND COVID-19	2023	X							X	X								X
176	Torres 2023	A new dawn for evidence synthesis: Embracing machine learning technology to generate living evidence maps	2023						X
177	Metzendorf 2023	Pragmatic and open science-based solution to a current problem in the reporting of living systematic reviews	2023															X
178	Riley 2023	Why do 'Trustworthy' Living Systematic Reviews Matter?	2023	X
179	Sauca 2023	LIVING SYSTEMATIC REVIEW (LSR) IN HEALTH TECHNOLOGY ASSESSMENT (HTA): CURRENT GUIDANCE, METHODS, AND CHALLENGES	2023	x					X
180	Diamond 2023	EXAMINING GUIDANCE AND KEY PRINCIPLES FOR CONDUCTING LIVING SYSTEMATIC REVIEWS: A METHODS REVIEW	2023				X	X	X
181	Williamson 2023	Horizon scanning, rapid reviews and living evidence to support decision-making: lessons from the work of the Critical Intelligence Unit in New South Wales, Australia during the COVID-19 pandemic	2023														X	X	X		X
182	Evrenoglou 2023	metaCOVID: A web-application for living meta-analyses of COVID-19 trials	2023						X									X
183	ACM 2023	CRUISE-<i>Screening</i>: Living Literature Reviews Toolbox	2023						X
184	Hair 2023	Systematic online living evidence summaries : emerging tools to accelerate evidence synthesis	2023															X	X		X
185	Khabsa 2023	Conceptualizing the reporting of living systematic reviews	2023															X	X		X
186	Liu 2023	THE DATA LIFECYCLE: TOWARDS A STANDARDIZED RELATIONAL DATA MODEL TO SUPPORT LIVING SYSTEMATIC LITERATURE REVIEWS? - USE CASE DEMONSTRATION WITH LIVESLRÂ®	2023						X
187	Uttley 2023	The problems with systematic reviews: a living systematic review	2023	X	X					X	X	X	X
188	Liu 2023	EXPLORING EFFICIENCY OF LIVING SYSTEMATIC LITERATURE REVIEW (SLR) TOOL FOR SUBMISSIONS OF CLINICAL EVIDENCE TO NATIONAL INSTITUTE FOR HEALTH AND CARE EXCELLENCE (NICE) BY COMBINING INTERVENTIONAL AND REAL-WORLD EVIDENCE (RWE)	2023	X																X
189	Liu 2023	IMPROVING EFFICIENCY OF LIVING SYSTEMATIC LITERATURE REVIEWS (SLR) WITH ARTIFICIAL INTELLIGENCE (AI): ASSISTED EXTRACTION OF POPULATION, INTERVENTION/COMPARATOR, OUTCOME, AND STUDY DESIGN (P-I/C-O-S)	2023						X
190	Skinner 2023	Dynameta: A dynamic platform for ecological meta-analyses in R Shiny	2023						X
191	AlecMethods&ProcWorkingGrp 2023	Methods for living guidelines: early guidance based on practical experience. Paper 3: selecting and prioritizing questions for living guidelines	2023						X
192	Perlman-Arrow 2023	A real-world evaluation of the implementation of NLP technology in abstract screening of a systematic review	2023						X
193	Kamso 2023	Crowdsourcing and automation facilitated the identification and classification of randomized controlled trials in a living review	2023						X
194	AustralianLivingEvidenceConsort 2023	Methods for living guidelines: early guidance based on practical experience. Paper 4: search methods and approaches for living guidelines	2023						X
195	Luo 2023	Methodological quality and reporting quality of COVID-19 living systematic review: a cross-sectional study	2023	X	X				X				X						X
196	AustralianLivingEvidence 2023	Methods for living guidelines: early guidance based on practical experience. Paper 1: Introduction	2023						X
197	Iannizzi 2023	Methods and guidance on conducting, reporting, publishing, and appraising living systematic reviews: a scoping review	2023						X										X		X
198	Knafou 2023	Ensemble of deep learning language models to support the creation of living systematic reviews for the COVID-19 literature	2023						X
199	Murad 2023	Proposed triggers for retiring a living systematic review	2023																			X	X	X
200	Marshall 2023	In a pilot study, automated real-time systematic review updates were feasible, accurate, and work-saving	2023						X					X	X	X	X
201	Navarro 2023	METHODS FOR LIVING GUIDELINES SERIES Methods for living guidelines: early guidance based on practical experience. Paper 5: decisions on methods for evidence synthesis and recommendation development for living guidelines	2023						X										X	X	X
202	McDonald 2023	Evidence surveillance for a living clinical guideline: Case study of the Australian stroke guidelines	2023										X				X	X			X
203	Cheyne 2023	What could health technology assessment learn from living clinical practice guidelines?	2023	X	X															X
204	Paul 2024	Living systematic reviews: aims and standards	2024	X							X	X
205	Butler 2024	Optimizing process and methods for a living systematic review: 30 search updates and three review updates later	2024	X				X	X												X
206	Hodder 2024	Living Systematic Reviews and Living Guidelines to Maintain the Currency of Public Health Guidelines	2024								x	x	x							X
207	Meteku 2024	Barriers to and facilitators of living guidelines use in low-income and middle-income countries: a scoping review	2024																	X
208	KÃ¼lper-Schiek 2024	Needs and feasibility of living systematic reviews (LSRs): Experience from LSRs on COVID-19 vaccine effectiveness.	2024					X	X		X	X	X				X
